# Supplementary material for: Mass mortality event in South American sea lions (Otaria flavescens) correlated to highly pathogenic avian influenza (HPAI) H5N1 outbreak in Chile
Source: Vet Q. 2023 Oct 19;43(1):1–10. doi: 10.1080/01652176.2023.2265173 (PMC10588531; doi:10.1080/01652176.2023.2265173)
Supplement: Supplemental Material [file TVEQ_A_2265173_SM6306.xlsx]

## Sheet: Supplementary Table 1
Supplementary Table 1. Results of swab sampling surveillance performed by real-time RT-PCR techniques.
Sample date	Longitude	Latitude	Region	n of Sampled Individuals	Individual or Pool Rectal Swab	Individual or Pool Traqueal Swab	Individual or Pool Fresh Stool	Organs or Pools	Serum	Total Samples	RT-PCR	Secuencing	Interpretation
2023-01-04	-70.0656	-21.3121	Tarapacá	1	0	0	2	0	0	2	2	-	Negative
2023-01-10	-70.8173	-27.0763	Atacama	1	0	0	2	0	0	2	2	-	Negative
2023-02-10	-70.4396	-23.7332	Antofagasta	1	0	1	0	0	0	1	1	H5N1	Positive
2023-02-11	-76.1508	-21.7491	Antofagasta	1	0	1	0	0	0	1	1	-	Negative
2023-02-15	-76.4395	-23.7334	Antofagasta	1	0	1	0	0	0	1	1	-	Negative
2023-02-14	-70.32	-18.5209	Arica	1	0	0	1	0	0	1	1	-	Negative
2023-02-15	-71.468	-29.2477	Coquimbo	1	0	1	0	0	0	1	1	-	Negative
2023-02-16	-77.3217	-29.9605	Coquimbo	1	0	1	0	0	0	1	1	-	Negative
2023-02-16	-71.2732	-29.9036	Coquimbo	1	0	1	0	0	0	1	1	-	Negative
2023-02-16	-72.4351	-35.3324	Maule	1	1	1	0	0	0	2	2	-	Negative
2023-02-16	-76.197	-22.0868	Antofagasta	1	0	1	0	0	0	1	1	-	Negative
2023-02-16	-76.197	-22.0868	Antofagasta	1	0	1	0	0	0	1	1	-	Negative
2023-02-18	-72.8724	-36.4098	Ñuble	1	0	0	1	0	0	1	1	-	Negative
2023-02-17	-76.1376	-20.3158	Tarapacá	1	0	0	1	0	0	1	1	-	Negative
2023-02-20	-72.4024	-35.3103	Maule	1	0	1	1	0	0	2	2	-	Negative
2023-02-20	-70.1575	-20.2169	Tarapacá	1	1	1	0	0	0	2	2	-	Negative
2023-02-18	-76.5141	-23.4581	Antofagasta	1	1	1	0	0	0	2	2	H5N1	Positive
2023-02-21	-73.395	-38.79	Araucanía	1	0	1	0	0	0	1	1	-	Negative
2023-02-21	-72.5495	-35.5112	Maule	1	1	1	0	0	0	2	2	-	Negative
2023-02-18	-71.5204	-32.2411	Valparaíso	1	0	0	1	0	0	1	1	-	Negative
2023-02-21	-71.468	-29.2477	Coquimbo	1	0	0	1	0	0	1	1	-	Negative
2023-02-22	-73.1432	-38.6203	Araucanía	2	0	2	0	0	0	2	2	-	Negative
2023-02-23	-70.8806	-53.1163	Magallanes	1	1	1	0	0	0	2	2	-	Negative
2023-02-20	-71.5366	-30.2962	Coquimbo	1	0	0	1	0	0	1	1	-	Negative
2023-02-22	-71.2842	-29.9366	Coquimbo	1	1	0	0	0	0	1	1	-	Negative
2023-02-22	-71.2842	-29.9366	Coquimbo	1	0	0	1	0	0	1	1	-	Negative
2023-02-20	-71.2732	-29.9036	Coquimbo	1	0	0	1	0	0	1	1	-	Negative
2023-02-21	-71.468	-29.2477	Coquimbo	1	0	0	1	0	0	1	1	-	Negative
2023-02-24	-73.4045	-38.7937	Araucanía	1	1	1	0	0	0	2	2	-	Negative
2023-02-26	-73.1964	-37.1729	Bío Bío	1	0	0	1	0	0	1	1	-	Negative
2023-02-25	-70.145	-20.3314	Tarapacá	1	1	0	0	0	0	1	1	-	Negative
2023-02-19	-71.2934	-29.9472	Coquimbo	1	0	0	1	0	0	1	1	-	Negative
2023-02-25	-70.1881	-20.821	Tarapacá	1	1	0	0	0	0	1	1	-	Negative
2023-02-24	-71.2901	-29.823	Coquimbo	1	0	0	1	0	0	1	1	-	Negative
2023-02-23	-70.0987	-21.1858	Tarapacá	1	1	0	0	0	0	1	1	H5	Positive
2023-02-23	-72.8051	-36.1315	Ñuble	1	1	0	0	0	0	1	1	-	Negative
2023-02-24	-72.8051	-36.1315	Ñuble	1	1	1	0	0	0	2	2	-	Negative
2023-02-27	-72.7806	-36.0722	Ñuble	1	0	0	1	0	0	1	1	-	Negative
2023-03-03	-73.1432	-38.6203	Araucanía	1	0	1	0	0	0	1	1	-	Negative
2023-02-25	-72.8051	-36.1315	Ñuble	1	1	1	0	0	0	2	2	-	Negative
2023-03-01	-70.8656	-27.0949	Atacama	1	0	1	1	0	0	2	2	-	Negative
2023-03-03	-72.8083	-36.1119	Ñuble	1	1	0	0	0	0	1	1	-	Negative
2023-03-03	-71.3353	-29.948	Coquimbo	1	1	1	0	0	0	2	2	-	Negative
2023-03-02	-70.1627	-20.4725	Tarapacá	1	1	0	0	0	0	1	1	-	Negative
2023-03-05	-70.1527	-20.2364	Tarapacá	1	1	0	0	0	0	1	1	-	Negative
2023-03-01	-70.3213	-18.4191	Arica	1	1	1	0	0	0	2	2	H5	Positive
2023-03-02	-70.3213	-18.4191	Arica	1	0	1	0	0	0	1	1	H5	Positive
2023-03-07	-70.2044	-19.5823	Tarapacá	1	2	0	0	0	0	2	2	H5	Positive
2023-03-08	-72.9455	-36.5475	Bío Bío	1	1	2	0	0	0	3	3	-	Negative
2023-03-08	-70.1298	-20.2881	Tarapacá	1	1	0	0	0	0	1	1	-	Negative
2023-03-09	-70.1527	-20.2364	Tarapacá	1	1	1	0	0	0	2	2	-	Negative
2023-03-09	-72.6084	-35.1618	Maule	1	0	1	0	0	0	1	1	-	Negative
2023-03-08	-71.2732	-29.9036	Coquimbo	1	0	1	0	0	0	1	1	H5	Positive
2023-03-09	-70.1412	-20.202	Tarapacá	1	1	1	0	0	0	2	2	-	Positive
2023-03-10	-72.1817	-35.0384	Maule	1	1	1	0	0	0	2	2	-	Negative
2023-03-10	-72.4964	-35.3959	Maule	1	1	1	0	0	0	2	2	-	Negative
2023-03-11	-70.1527	-20.2364	Tarapacá	1	1	1	0	0	0	2	2	-	Negative
2023-03-12	-71.2732	-29.9036	Coquimbo	1	0	1	0	0	0	1	1	-	Negative
2023-03-10	-70.6224	-26.3484	Atacama	1	1	0	0	0	0	1	1	H5	Positive
2023-03-10	-70.1527	-20.2364	Tarapacá	1	1	1	0	0	0	2	1	H5	Positive
2023-03-10	-70.1527	-20.2364	Tarapacá	1	1	1	0	0	0	2	2	H5	Positive
2023-03-11	-70.1527	-20.2364	Tarapacá	1	1	1	0	0	0	2	1	H5	Positive
2023-03-13	-72.1841	-34.9504	Maule	1	1	2	0	0	0	3	1	H5	Positive
2023-03-07	-70.1412	-20.202	Tarapacá	1	0	1	0	0	0	1	1	-	Positive
2023-03-14	-70.1298	-20.2881	Tarapacá	1	1	1	0	0	0	2	2	-	Negative
2023-03-10	-70.6224	-26.3484	Atacama	1	1	1	0	0	0	2	2	-	Negative
2023-03-13	-70.647	-26.2476	Atacama	1	1	1	0	0	0	2	1	H5	Positive
2023-03-16	-70.2044	-19.5823	Tarapacá	1	1	1	0	0	0	2	1	-	Positive
2023-03-17	-71.8713	-33.9544	O'Higgins	1	0	1	0	0	0	1	1	H5	Positive
2023-03-17	-72.8189	-36.1809	Ñuble	1	1	1	0	0	0	2	2	-	Negative
2023-03-19	-71.6423	-33.0192	Valparaíso	1	0	1	0	0	0	1	1	-	Positive
2023-03-17	-73.1678	-36.9569	Bío Bío	1	1	1	0	0	0	2	1	-	Positive
2023-03-20	-73.0984	-36.6757	Bío Bío	1	0	1	0	0	0	1	0	-	Suspect
2023-03-20	-73.1753	-36.7631	Bío Bío	1	0	1	0	0	0	1	0	-	Suspect
2023-03-19	-72.8728	-36.4217	Ñuble	1	1	1	0	0	0	2	2	-	Negative
2023-03-18	-72.8083	-36.1119	Ñuble	1	0	2	0	0	0	2	2	-	Negative
2023-03-19	-72.8051	-36.1315	Ñuble	1	0	1	0	0	0	1	1	-	Negative
2023-03-16	-71.4705	-29.0868	Atacama	1	0	2	0	0	0	2	1	-	Positive
2023-03-20	-71.468	-29.2477	Coquimbo	1	0	1	0	0	0	1	1	-	Positive
2023-03-21	-77.6989	-33.4018	Valparaíso	1	1	0	0	0	0	1	1	-	Negative
2023-03-20	-72.9767	-36.5543	Bío Bío	2	0	2	0	0	0	2	2	-	Negative
2023-03-26	-71.5079	-32.9154	Valparaíso	1	1	0	0	0	0	1	1	H5	Positive
2023-03-22	-72.6247	-35.5842	Maule	1	1	1	0	0	0	2	2	-	Negative
2023-03-23	-72.5001	-38.4734	Coquimbo	1	0	1	0	0	0	1	1	-	Negative
2023-03-23	No Data	No Data	Coquimbo	1	0	1	0	0	0	1	1	-	Negative
2023-03-27	-72.1827	-34.9755	Maule	1	1	1	0	0	0	2	2	-	Negative
2023-03-27	-72.0125	-34.6952	Maule	1	1	1	0	0	0	2	2	-	Negative
2023-03-28	-72.7832	-35.9818	Maule	1	0	2	0	0	0	2	2	-	Negative
2023-03-29	-70.1412	-20.202	Tarapacá	1	1	1	0	0	0	2	2	-	Negative
2023-03-29	-70.1412	-20.202	Tarapacá	1	1	3	0	7	0	11	11	H5	Positive
2023-03-30	-70.1412	-20.202	Tarapacá	1	1	2	0	0	7	10	10	-	Positive
2023-03-31	-73.8663	-38.3745	Bío Bío	3	0	3	0	0	0	3	3	-	Negative
2023-03-26	-73.1956	-36.7609	Bío Bío	1	0	1	0	0	0	1	1	H5	Positive
2023-03-30	-73.7366	-41.7446	Los Lagos	1	0	2	0	0	0	2	2	H5N1	Positive
2023-03-31	-72.4698	-34.8543	Maule	1	1	2	0	0	0	3	3	-	Negative
2023-03-31	-72.6247	-35.5842	Maule	1	0	2	0	0	0	2	2	-	Negative
2023-03-31	-72.6247	-35.5842	Maule	1	0	2	0	0	0	2	2	-	Negative
2023-03-31	-73.8663	-38.3745	Bío Bío	2	2	0	0	0	0	2	2	-	Negative
2023-04-06	-73.1667	-37.0233	Bío Bío	1	1	1	0	0	0	2	2	H5	Positive
2023-04-06	-73.3922	-39.7465	Los Ríos	1	1	1	0	0	0	2	2	-	Negative
2023-04-05	-72.8138	-36.293	Ñuble	1	1	1	0	0	0	1	1	-	Negative
2023-04-09	-72.8051	-36.1315	Ñuble	1	1	1	0	0	0	2	2	-	Negative
2023-04-11	-73.2669	-39.138	Araucanía	1	0	1	0	0	1	2	1	-	Negative
2023-04-09	71.5555	-33.0134	Valparaíso	1	1	0	0	0	0	1	1	H5	Positive
2023-04-13	-72.4672	-51.7852	Magallanes	1	0	1	0	0	0	1	1	-	Negative
2023-04-09	-73.4867	-43.1437	Los Lagos	1	0	1	0	0	0	1	1	-	Negative
2023-04-12	-73.4023	-42.5786	Los Lagos	1	0	1	0	0	0	1	1	-	Negative
2023-04-13	-72.8003	-42.8596	Los Lagos	1	0	1	0	0	0	1	1	-	Negative
2023-04-14	-71.9724	-54.1573	Ñuble	1	1	1	0	0	0	2	2	-	Negative
2023-04-09	-74	-41.8392	Los Lagos	1	0	2	0	0	0	2	2	H5	Positive
2023-04-13	-72.8119	-36.0933	Ñuble	1	1	1	0	0	0	2	2	-	Negative
2023-04-17	-73.6352	-41.8244	Los Lagos	1	0	1	0	0	0	1	1	H5	Positive
2023-04-18	-72.7172	-42.9133	Los Lagos	1	0	1	0	0	0	1	1	H5	Positive
2023-04-19	-72.8042	-36.1429	Ñuble	1	1	1	0	0	0	2	2	-	Negative
2023-04-21	-77.5094	-32.881	Valparaíso	1	0	1	0	0	0	1	1	-	Negative
2023-04-19	-70.8282	-27.0658	Atacama	1	0	1	0	0	0	1	1	-	Negative
2023-04-21	-73.4622	-39.8562	Los Ríos	1	1	1	0	0	0	2	2	-	Negative
2023-04-19	-73.2158	-39.3316	Araucanía	1	0	1	0	0	0	1	1	-	Negative
2023-04-23	-72.8111	-36.2453	Ñuble	1	1	1	0	0	0	2	2	-	Negative
2023-04-26	-72.9956	-41.5053	Los Lagos	1	0	2	0	0	0	2	2	-	Negative
2023-04-25	-72.5261	-35.5005	Maule	1	1	1	0	0	0	2	2	-	Negative
2023-04-27	-72.9455	-36.5475	Bío Bío	1	1	1	0	0	0	1	1	-	Negative
2023-05-04	-72.9956	-41.5053	Los Lagos	1	0	2	0	0	0	2	2	-	Negative
2023-05-05	-72.5958	-42.0056	Los Lagos	1	0	2	0	0	0	2	2	-	Negative
2023-04-27	-71.468	-29.2477	Coquimbo	1	1	1	0	0	0	2	2	-	Negative
2023-05-01	-77.3746	-30.0738	Coquimbo	1	0	1	0	0	0	1	1	-	Negative
2023-05-06	-71.2842	-29.9366	Coquimbo	1	1	1	0	0	0	2	2	-	Negative
2023-05-04	-71.4956	-31.8964	Coquimbo	1	1	2	0	0	0	3	3	-	Negative
2023-05-09	-72.9956	-41.5053	Los Lagos	1	0	1	0	0	0	1	1	-	Negative
2023-05-09	-71.4956	-31.8964	Coquimbo	1	1	2	0	0	0	3	2	-	Negative
2023-05-03	-70.8282	-27.0658	Atacama	1	0	1	0	0	0	1	1	-	Negative
2023-05-03	-70.8251	-27.0657	Atacama	1	0	1	0	0	0	1	1	-	Negative
2023-05-11	-71.4956	-31.8964	Coquimbo	1	1	2	0	0	0	3	3	-	Negative
2023-05-06	-71.2842	-29.9366	Coquimbo	1	1	1	0	0	0	2	2	-	Negative
2023-05-11	-71.3353	-29.948	Coquimbo	1	1	2	0	0	0	3	3	-	Negative
2023-05-13	-71.2901	-29.823	Coquimbo	1	1	2	0	0	0	3	3	-	Negative
2023-05-13	-71.338	-29.9535	Coquimbo	1	1	2	0	0	0	3	3	-	Negative
2023-05-13	-71.338	-29.9535	Coquimbo	1	1	2	0	0	0	3	3	-	Negative
2023-05-14	-71.338	-29.9535	Coquimbo	1	1	2	0	0	0	3	3	-	Negative
2023-05-14	-71.2842	-29.9366	Coquimbo	1	1	2	0	0	0	3	3	-	Negative
2023-05-17	-73.5312	-43.0375	Los Lagos	1	0	1	0	0	0	1	1	-	Negative
2023-05-11	-72.9955	-41.5062	Los Lagos	1	0	1	0	0	0	1	1	-	Negative
2023-05-19	-72.8236	-45.4649	Aysén	1	1	2	0	0	0	3	3	H5N1	Positive
2023-05-17	-77.5454	-32.9676	Valparaíso	1	1	1	0	0	0	2	2	-	Negative
2023-05-17	-71.4956	-31.8964	Coquimbo	1	1	1	0	0	0	2	2	-	Negative
2023-05-22	-71.523	-32.1366	Coquimbo	1	1	2	0	0	0	3	3	-	Negative
2023-05-18	-70.9577	-27.2704	Atacama	1	1	1	0	0	0	1	1	-	Negative
2023-05-25	-72.9956	-41.5053	Los Lagos	1	1	1	0	0	0	2	2	-	Negative
2023-05-26	-71.4956	-31.8964	Coquimbo	1	1	2	0	0	0	3	3	-	Negative
2023-05-27	-73.887	-43.8817	Aysén	1	1	0	0	0	0	1	1	H5	Positive
2023-05-30	-72.8724	-36.4098	Ñuble	1	1	0	0	0	0	1	1	-	Negative
2023-05-17	No Data	No Data	Coquimbo	1	1	2	0	0	0	3	3	-	Negative
2023-05-23	-71.2842	-29.9366	Coquimbo	1	0	2	0	0	0	2	2	-	Negative
2023-06-11	-70.3972	-23.6425	Antofagasta	1	0	2	0	0	0	2	2	-	Negative
2023-06-02	-73.5786	-37.1494	Bío Bío	1	1	1	0	0	0	2	2	-	Negative
2023-06-03	-71.3353	-29.948	Coquimbo	1	1	2	0	0	0	3	3	-	Negative
2023-06-09	-73.5127	-42.7899	Los Lagos	1	0	2	0	0	0	2	2	-	Negative
2023-06-12	-72.7085	-41.5889	Los Lagos	1	1	1	0	0	0	2	2	-	Negative
2023-06-13	-72.4573	-51.8909	Magallanes	1	1	1	0	0	0	2	2	-	Negative
2023-06-12	-73.4076	-38.8014	Araucanía	1	0	1	0	0	0	1	1	-	Negative
2023-06-14	-67.6104	-54.925	Magallanes	1	0	1	0	0	0	1	1	H5N1	Positive
2023-06-14	-72.6247	-35.5842	Maule	1	1	1	0	0	0	2	2	-	Negative
2023-06-23	-73.4301	-39.8871	Los Ríos	1	1	1	0	0	0	2	2	-	Negative
Totals			15 regions	168	90	168	19	7	8	289	277	21 H5; 5 H5N1	34 positives

## Sheet: Supplementary Table 2
Supplementary Table 2. Overall results of necropsied SA sea lions.
case	ID Nº	sex	age group	neurologic signs	Dyspnea	body condition	macroscopic changes necropsy	PCR results		Histopathology								Immunohistochemistry
										respiratory	brain		other					brain		Resp	Other
								swabs	tissues	lung	cerebrum	cerebellum	intestine	heart	liver	pancreas	kidney	cerebrum	cerebellum	Lung	liver, heart, pancreas, kidney and intestine
1	245513	M	subadult	Y	Y	good	Congestion in the lungs and brain	Negative in oral, nasal and rectal samples	Positive in brain (cerebrum), lungs, liver, kidney, urinary bladder, and heart	focal isolated pneumonia and bronchial dilation with a protein-rich edematous exudate. Presence of cross sections nematodes	Severe multifocal to locally extensive meningoencephalitis, mostly affecting the gray matter, with a large number of perivascular cuffing, endothelial cells activation, and abundant gliosis, neuronophagia, and neuronal necrosis with associated hemorrhages. Intranuclear and intracytoplasmic inclusion bodies were found in a few neurons and glial cells	nsc	nsc	nsc	nsc	np	nsc	positive	negative	a few cells	negative
2	245719	F	adult	N	N	poor	Congestion of the liver and mesentery vessels together with enlarged mesenteric lymph nodes	Positive in tracheal and rectal samples	Positive in brain (cerebellum), lungs, pancreas, liver, urinary bladder, and heart	Emphysema and exudate in the bronchial lumen	moderate focal mononuclear meningitis and encephalitis characterized by mononuclear perivascular cuffing, gliosis, and neuronal necrosis	extensive gliosis, perivascular cuffing, neuronal degeneration, and necrosis with the presence of cellular debris and associated hemorrhages	nsc	Focal necrotizing myocarditis	nsc	focal extensive necrotizing pancreatitis, affecting the exocrine portion	nsc	negative	positive	negative	negative
		M	male
		F	female
		Y	yes
		N	No
		nsc	no significant changes
